# Supplementary material for: Artificial Intelligence in Anorexia Nervosa Care: Comparing ChatGPT and Google Gemini
Source: Nutrients. 2026 May 27;18(11):1705. doi: 10.3390/nu18111705 (PMC13258364; doi:10.3390/nu18111705)
Supplement: Supplementary file 1 [file nutrients-18-01705-s001.zip]

Archive with 1 entries (1 files):
- nutrients-4296483-supplementary.pdf
